# Supplementary material for: Efficacy and safety of levetiracetam vs. oxcarbazepine in the treatment of children with epilepsy: a systematic review and meta-analysis
Source: Front Pediatr. 2024 Apr 22;12:1336744. doi: 10.3389/fped.2024.1336744 (PMC11072191; doi:10.3389/fped.2024.1336744)
Supplement: Supplementary file 1 [file Datasheet1.csv]

Search number	Query	Sort By	Filters	Search Details	Results	Time
14	(((("Levetiracetam"[Mesh]) OR ((((((((((((((((Etiracetam, S-isomer[Title/Abstract]) OR (Etiracetam, S isomer[Title/Abstract])) OR (S-isomer Etiracetam[Title/Abstract])) OR (Ucb L059[Title/Abstract])) OR (Ucb-L059[Title/Abstract])) OR (UCB 6474[Title/Abstract])) OR (Etiracetam, R-isomer[Title/Abstract])) OR (Etiracetam, R isomer[Title/Abstract])) OR (R-isomer Etiracetam[Title/Abstract])) OR (Keppr…			("Levetiracetam"[MeSH Terms] OR ((("Levetiracetam"[MeSH Terms] OR "Levetiracetam"[All Fields] OR "Etiracetam"[All Fields]) AND "S-isomer"[Title/Abstract]) OR (("Levetiracetam"[MeSH Terms] OR "Levetiracetam"[All Fields] OR "Etiracetam"[All Fields]) AND "S-isomer"[Title/Abstract]) OR ("S-isomer"[All Fields] AND "Etiracetam"[Title/Abstract]) OR "Ucb-L059"[Title/Abstract] OR "Ucb-L059"[Title/Abstract…	687	00:03:45
13	(("Levetiracetam"[Mesh]) OR ((((((((((((((((Etiracetam, S-isomer[Title/Abstract]) OR (Etiracetam, S isomer[Title/Abstract])) OR (S-isomer Etiracetam[Title/Abstract])) OR (Ucb L059[Title/Abstract])) OR (Ucb-L059[Title/Abstract])) OR (UCB 6474[Title/Abstract])) OR (Etiracetam, R-isomer[Title/Abstract])) OR (Etiracetam, R isomer[Title/Abstract])) OR (R-isomer Etiracetam[Title/Abstract])) OR (Keppra[…			"Levetiracetam"[MeSH Terms] OR ((("Levetiracetam"[MeSH Terms] OR "Levetiracetam"[All Fields] OR "Etiracetam"[All Fields]) AND "S-isomer"[Title/Abstract]) OR (("Levetiracetam"[MeSH Terms] OR "Levetiracetam"[All Fields] OR "Etiracetam"[All Fields]) AND "S-isomer"[Title/Abstract]) OR ("S-isomer"[All Fields] AND "Etiracetam"[Title/Abstract]) OR "Ucb-L059"[Title/Abstract] OR "Ucb-L059"[Title/Abstract]…	3,876	00:02:59
12	("Epilepsy"[Mesh]) OR ((((((((((((Epilepsies[Title/Abstract]) OR (Seizure Disorder[Title/Abstract])) OR (Seizure Disorders[Title/Abstract])) OR (Awakening Epilepsy[Title/Abstract])) OR (Epilepsy, Awakening[Title/Abstract])) OR (Epilepsy, Cryptogenic[Title/Abstract])) OR (Cryptogenic Epilepsies[Title/Abstract])) OR (Cryptogenic Epilepsy[Title/Abstract])) OR (Epilepsies, Cryptogenic[Title/Abstract]…			"Epilepsy"[MeSH Terms] OR "Epilepsies"[Title/Abstract] OR "seizure disorder"[Title/Abstract] OR "seizure disorders"[Title/Abstract] OR "awakening epilepsy"[Title/Abstract] OR "epilepsy awakening"[Title/Abstract] OR "epilepsy cryptogenic"[Title/Abstract] OR "cryptogenic epilepsies"[Title/Abstract] OR "cryptogenic epilepsy"[Title/Abstract] OR "epilepsies cryptogenic"[Title/Abstract] OR "Aura"[Title…	137,131	00:02:30
11	(((((((((((Epilepsies[Title/Abstract]) OR (Seizure Disorder[Title/Abstract])) OR (Seizure Disorders[Title/Abstract])) OR (Awakening Epilepsy[Title/Abstract])) OR (Epilepsy, Awakening[Title/Abstract])) OR (Epilepsy, Cryptogenic[Title/Abstract])) OR (Cryptogenic Epilepsies[Title/Abstract])) OR (Cryptogenic Epilepsy[Title/Abstract])) OR (Epilepsies, Cryptogenic[Title/Abstract])) OR (Aura[Title/Abstr…			"Epilepsies"[Title/Abstract] OR "seizure disorder"[Title/Abstract] OR "seizure disorders"[Title/Abstract] OR "awakening epilepsy"[Title/Abstract] OR "epilepsy awakening"[Title/Abstract] OR "epilepsy cryptogenic"[Title/Abstract] OR "cryptogenic epilepsies"[Title/Abstract] OR "cryptogenic epilepsy"[Title/Abstract] OR "epilepsies cryptogenic"[Title/Abstract] OR "Aura"[Title/Abstract] OR "Auras"[Titl…	20,086	00:02:22
10	"Epilepsy"[Mesh]	Most Recent		"Epilepsy"[MeSH Terms]	126,259	00:02:06
9	("Child"[Mesh]) OR ((((((((((((((((((((((((((((((((((((((((((((((((((((((((((((((((((((Children[Title/Abstract]) OR (childhood[Title/Abstract])) OR (infants[Title/Abstract])) OR (Infant[Title/Abstract])) OR (young children[Title/Abstract])) OR (Adolescent[Title/Abstract])) OR (Adolescents[Title/Abstract])) OR (Adolescence[Title/Abstract])) OR (Teens[Title/Abstract])) OR (Teen[Title/Abstract])) OR…			"Child"[MeSH Terms] OR "Children"[Title/Abstract] OR "childhood"[Title/Abstract] OR "infants"[Title/Abstract] OR "Infant"[Title/Abstract] OR "young children"[Title/Abstract] OR "Adolescent"[Title/Abstract] OR "Adolescents"[Title/Abstract] OR "Adolescence"[Title/Abstract] OR "Teens"[Title/Abstract] OR "Teen"[Title/Abstract] OR "Teenagers"[Title/Abstract] OR "Teenager"[Title/Abstract] OR "Youth"[Ti…	3,537,522	00:01:24
8	(((((((((((((((((((((((((((((((((((((((((((((((((((((((((((((((((((Children[Title/Abstract]) OR (childhood[Title/Abstract])) OR (infants[Title/Abstract])) OR (Infant[Title/Abstract])) OR (young children[Title/Abstract])) OR (Adolescent[Title/Abstract])) OR (Adolescents[Title/Abstract])) OR (Adolescence[Title/Abstract])) OR (Teens[Title/Abstract])) OR (Teen[Title/Abstract])) OR (Teenagers[Title/Ab…			"Children"[Title/Abstract] OR "childhood"[Title/Abstract] OR "infants"[Title/Abstract] OR "Infant"[Title/Abstract] OR "young children"[Title/Abstract] OR "Adolescent"[Title/Abstract] OR "Adolescents"[Title/Abstract] OR "Adolescence"[Title/Abstract] OR "Teens"[Title/Abstract] OR "Teen"[Title/Abstract] OR "Teenagers"[Title/Abstract] OR "Teenager"[Title/Abstract] OR "Youth"[Title/Abstract] OR "Youth…	2,668,111	00:01:10
7	"Child"[Mesh]	Most Recent		"Child"[MeSH Terms]	2,157,736	00:00:46
6	("Oxcarbazepine"[Mesh]) OR (((((10,11-Dihydro-10-oxo-5H-dibenz(b,f)azepine-5-carboxamide[Title/Abstract]) OR (Trileptal[Title/Abstract])) OR (Timox[Title/Abstract])) OR (GP 47680[Title/Abstract])))			"Oxcarbazepine"[MeSH Terms] OR ((("10 11 dihydro 10 oxo 5h dibenz"[All Fields] AND (b f[Author] OR b f[Investigator])) AND "azepine-5-carboxamide"[Title/Abstract]) OR "Trileptal"[Title/Abstract] OR "Timox"[Title/Abstract] OR "gp 47680"[Title/Abstract])	1,129	23:59:45
5	((((10,11-Dihydro-10-oxo-5H-dibenz(b,f)azepine-5-carboxamide[Title/Abstract]) OR (Trileptal[Title/Abstract])) OR (Timox[Title/Abstract])) OR (GP 47680[Title/Abstract]))			(("10 11 dihydro 10 oxo 5h dibenz"[All Fields] AND (b f[Author] OR b f[Investigator])) AND "azepine-5-carboxamide"[Title/Abstract]) OR "Trileptal"[Title/Abstract] OR "Timox"[Title/Abstract] OR "gp 47680"[Title/Abstract]	59	23:59:36
4	"Oxcarbazepine"[Mesh]	Most Recent		"Oxcarbazepine"[MeSH Terms]	1,109	23:59:13
3	("Levetiracetam"[Mesh]) OR ((((((((((((((((Etiracetam, S-isomer[Title/Abstract]) OR (Etiracetam, S isomer[Title/Abstract])) OR (S-isomer Etiracetam[Title/Abstract])) OR (Ucb L059[Title/Abstract])) OR (Ucb-L059[Title/Abstract])) OR (UCB 6474[Title/Abstract])) OR (Etiracetam, R-isomer[Title/Abstract])) OR (Etiracetam, R isomer[Title/Abstract])) OR (R-isomer Etiracetam[Title/Abstract])) OR (Keppra[T…			"Levetiracetam"[MeSH Terms] OR ((("Levetiracetam"[MeSH Terms] OR "Levetiracetam"[All Fields] OR "Etiracetam"[All Fields]) AND "S-isomer"[Title/Abstract]) OR (("Levetiracetam"[MeSH Terms] OR "Levetiracetam"[All Fields] OR "Etiracetam"[All Fields]) AND "S-isomer"[Title/Abstract]) OR ("S-isomer"[All Fields] AND "Etiracetam"[Title/Abstract]) OR "Ucb-L059"[Title/Abstract] OR "Ucb-L059"[Title/Abstract]…	2,866	23:58:12
2	(((((((((((((((Etiracetam, S-isomer[Title/Abstract]) OR (Etiracetam, S isomer[Title/Abstract])) OR (S-isomer Etiracetam[Title/Abstract])) OR (Ucb L059[Title/Abstract])) OR (Ucb-L059[Title/Abstract])) OR (UCB 6474[Title/Abstract])) OR (Etiracetam, R-isomer[Title/Abstract])) OR (Etiracetam, R isomer[Title/Abstract])) OR (R-isomer Etiracetam[Title/Abstract])) OR (Keppra[Title/Abstract])) OR (Etirace…			(("levetiracetam"[MeSH Terms] OR "levetiracetam"[All Fields] OR "Etiracetam"[All Fields]) AND "S-isomer"[Title/Abstract]) OR (("levetiracetam"[MeSH Terms] OR "levetiracetam"[All Fields] OR "Etiracetam"[All Fields]) AND "S-isomer"[Title/Abstract]) OR ("S-isomer"[All Fields] AND "Etiracetam"[Title/Abstract]) OR "Ucb-L059"[Title/Abstract] OR "Ucb-L059"[Title/Abstract] OR ("ucb"[All Fields] AND "6474…	206	23:55:58
1	"Levetiracetam"[Mesh]	Most Recent		"Levetiracetam"[MeSH Terms]	2,800	23:54:00
